# Supplementary material for: Clinical Validation of the Shock Index, Modified Shock Index, Delta Shock Index, and Shock Index-C for Emergency Department ST-Segment Elevation Myocardial Infarction
Source: J Clin Med. 2022 Oct 1;11(19):5839. doi: 10.3390/jcm11195839 (PMC9573755; doi:10.3390/jcm11195839)
Supplement: Supplementary file 1 [file jcm-11-05839-s001.zip]

Archive with 1 entries (1 files):
- jcm-1908103-supplementary.pdf
